# Supplementary material for: Regulation of CD163 Receptor in Patients with Abdominal Aortic Aneurysm and Associations with Antioxidant Enzymes HO-1 and NQO1
Source: Antioxidants (Basel). 2023 Apr 18;12(4):947. doi: 10.3390/antiox12040947 (PMC10135987; doi:10.3390/antiox12040947)
Supplement: Supplementary file 1 [file antioxidants-12-00947-s001.zip]

Archive with 1 entries (1 files):
- antioxidants-2319316-supplementary.pdf
